# Supplementary material for: Improvement in the Stability and Enzymatic Activity of Pleurotus sapidus Lipoxygenase Dissolved in Natural Deep Eutectic Solvents (NADESs)
Source: Life (Basel). 2024 Feb 18;14(2):271. doi: 10.3390/life14020271 (PMC10890681; doi:10.3390/life14020271)
Supplement: Supplementary file 1 [file life-14-00271-s001.zip]

Archive with 1 entries (1 files):
- life-2869129-supplementary.pdf
